# Supplementary material for: Genome-Wide Identification and Expression Analyses of Odorant-Binding Proteins in Hoverfly Eupeodes corollae
Source: Int J Mol Sci. 2025 Sep 14;26(18):8956. doi: 10.3390/ijms26188956 (PMC12469980; doi:10.3390/ijms26188956)
Supplement: Supplementary file 1 [file ijms-26-08956-s001.zip]

Archive with 2 entries (2 files):
- Table S4.xlsx
- Tables S1-S3.pdf
