# Supplementary material for: Genome-Wide Identification and Expression Analyses of Odorant-Binding Proteins in Hoverfly Eupeodes corollae
Source: Int J Mol Sci. 2025 Sep 14;26(18):8956. doi: 10.3390/ijms26188956 (PMC12469980; doi:10.3390/ijms26188956)
Supplement: Supplementary file 1 [file ijms-26-08956-s001.zip › Table S4.xlsx]

## Sheet: Sheet1
Table S4 Expression levels of candidate OBP genes in Eupeodes corollae.
Gene_id	Gene_name	F_Antennae_1	F_Antennae_2	F_Antennae_3	M_Antennae_1	M_Antennae_2	M_Antennae_3	Mouthpart1	Mouthpart2	Mouthpart3	Head1	Head2	Head3	Thorax_1	Thorax_2	Thorax_3	Body1	Body2	Body3	Leg1	Leg2	Leg3	Wing1	Wing2	Wing3
jg15972	EcorOBP1	5084.74	4878.79	4843.91	5320.59	5573.38	5371.71	0.94	1.15	0.58	1.09	0.99	1.06	0.96	0.84	1.38	0.91	0.79	1.17	1.35	0.57	1.37	1.22	3.75	2.9
jg3990	EcorOBP2	635.21	677.34	717.7	505.55	501.56	384.17	758.94	883.15	855.01	76.04	85.78	92.74	229.32	156.6	346.52	332.9	281.98	281.03	539.71	554.34	592.9	518.32	498.5	534.28
jg3991	EcorOBP3	30.71	42.66	43.95	56.51	40.07	32.85	394.29	519.32	524.57	13.52	19.89	33.88	28.31	27.01	34.53	68.4	69.54	75.5	56.42	55.78	52.3	31.55	28.25	22.85
jg15456	EcorOBP4	44.76	26.52	41.2	11.03	39.09	21.98	1681.52	1874.86	1493.87	0.79	1.59	2.98	0.95	0.47	0.74	1.52	1.15	5.72	236.98	274.16	223.84	35.76	29.09	37.79
jg3186	EcorOBP5	0	0	0	0	0	0	1.15	0.63	0.29	0.69	0	0	0	0	0	0	0	0	0	0	0	0	0	0
jg19738	EcorOBP7	2.54	4.49	2.88	5	3.17	2.12	22.44	24.77	42.05	208.84	183.87	130.22	3.14	9.79	18.53	82.76	61.25	67.1	3.72	3.59	2.79	0.87	0.89	1.81
jg20012	EcorOBP8	1.41	1.58	0.79	1.05	0.99	0.67	8.88	5.15	5.42	26.85	24.9	16.65	2.01	1.88	5.29	19.69	10.18	15.44	1.53	0.97	0.77	0.64	1.31	1.48
jg1042	EcorOBP9	13183.6	12660.6	11728.7	12485.6	11875.6	10811.7	0	0	0	2.07	0.51	0.3	0	1.89	1.11	0	0.22	3.95	1.61	0.55	0.81	2.87	2.88	1.23
jg19736	EcorOBP10	40.08	33.84	24.32	28.23	27.73	26.87	161.67	182.78	256.78	1358.4	1538.05	978.33	41.92	87.68	214.86	2051.93	1861.26	2050.59	14.47	12.09	15.52	28.33	24.38	42.47
jg19741	EcorOBP11	4.59	0.29	0.29	1.17	1.35	0.59	10.54	12.54	12.17	151.84	167.96	159.57	17.56	16.77	50.76	885.14	809.09	1112.57	0.77	2.76	0.84	3.41	2.97	14.81
jg21042	EcorOBP12	12200.5	11499.1	11170.1	11787.3	13044	12557.2	3.24	2.12	2.92	3.5	4.18	2.54	1.98	3.96	5.38	2.64	2.2	6.26	2.09	1.86	2.56	6.42	3.01	5.46
jg19731	EcorOBP13	72.92	77.08	90.93	59.13	66.67	84.31	52.56	33.82	43.59	434.18	658.11	568.69	26.76	25.7	80.85	1068.13	1139.5	1320.69	22.71	30.21	23.73	11	17.35	38.55
jg3187	EcorOBP14	0	0	0	0	0	0	0.4	0	0	0	0	0	0	0	0	0	0	0	0	0	0	0	0	0
jg21039	EcorOBP15	1918.66	1957.47	1963.7	2004.3	2025.75	2072.36	0.99	0.72	0.99	0	0	1.29	0.8	1.61	0.45	1.15	0.64	0.75	0.26	0.63	0.29	1	1.02	0
jg12623	EcorOBP16	4104.5	3992.42	3639.51	3727.59	4068.7	3717.43	0.66	1.43	0.99	0.79	1.41	0.43	2.01	2.01	2.73	0.38	2.23	1.87	3.17	2.21	2.6	3.01	1.53	2.08
jg8911	EcorOBP17	5268.97	4595.74	4408.16	5400.27	5003	4434.29	5.07	8.11	4.75	0	1.09	0	2.07	0.41	1.41	1.58	1.97	1.54	1.36	0.97	2.37	5.16	1.57	2.85
jg15792	EcorOBP18	15.57	23.3	27.99	72.4	37.05	16.61	1.03	4.86	9.64	4805.71	4860.21	4860.07	95.62	103.76	151.15	303.04	265.41	298.27	717.72	629.71	769.11	24.11	38.83	62.29
jg3200	EcorOBP19	0	0	0	0	0	0.36	5.63	4.82	3.63	0	0	0	0	0	0	0	0	0	3.53	4.23	4.56	1.23	0.63	0.85
jg9245	EcorOBP20	17135.9	17282.7	16690.8	18024.3	17718.3	17869.7	5.97	4.55	5.94	4.19	4.7	3.38	4.82	4.29	4.32	4.09	6.29	5.93	5.81	3.69	5.15	11.43	4.91	7.43
jg3203	EcorOBP21	4.31	2.49	2.11	2.84	3.59	2.83	32.26	28.38	31.61	0.47	0	0	1.93	3.35	5.46	2011.24	1237.68	1760.26	1.56	0.74	3.4	1.19	2.42	1.65
MSTRG.185	EcorOBP22	36.26	36.24	33.07	23.32	27.19	19.26	5.62	3.36	4.82	12.3	11.74	9.82	1.43	0.61	0.76	2.16	2	2.31	1.56	1.19	1.04	1.44	0.71	1.15
jg3204	EcorOBP23	386.95	360.84	368.62	204.42	303.85	247.95	4235.57	4905.99	4484.65	0.93	3.71	4.01	3.31	1.41	3.75	369.45	309.99	394.85	935.26	963.5	830.92	195.82	158.67	153.87
jg3216	EcorOBP26	36.19	38.85	26.35	23.75	22.19	24.37	1636.96	2209.13	1793.02	9.42	8.81	21.43	1.44	1.43	0.55	37.53	26.08	43.58	14.31	17.86	12.9	17.29	12.09	9.06
jg3211	EcorOBP28	23144.1	22556.4	19645.3	13243.8	14692.9	12518.2	8121.17	7371.65	8266.97	24030.3	25793.2	21357.2	1466.71	1337.03	2029.52	6572.54	6454.32	6359.43	1383.14	1602.18	1432.19	924.1	819.75	935.14
jg3189	EcorOBP30	11.54	5.34	5.63	6.44	7.31	3.77	39.93	43.5	36.35	18.2	22.49	12.03	139.88	83.66	203.95	601.16	840.48	804.39	40.53	50.54	42.41	0	1.3	5.3
jg3212	EcorOBP31	7312.95	7013.24	7102.65	5938.38	5564.97	5582.89	527.77	664.32	551.53	46.52	53.97	38.82	64.76	45.17	83.46	144.14	119.03	96.85	1170.83	1115.39	1261.16	430.52	381.49	386.86
MSTRG.179	EcorOBP34	66.94	39.18	37.98	4.03	46.26	37.39	4048.14	5167.11	4114.56	2.36	0.97	5.22	0.43	1.54	0.73	2.48	2.47	5.12	380.28	369.15	348.36	58	46.79	38.38
jg3209	EcorOBP35	36.93	32.61	40.89	16.56	28.97	16.19	7.41	3.63	7.06	0.45	0	0.49	0.91	0	0	0.43	0	0.85	84.91	93.27	80.69	8.51	9.78	7.05
jg3210	EcorOBP36	0.36	0	0.29	0	0	0	0	0	0	0	0	0	0	0	0	0	0	0.37	1.56	1.86	1.42	0	0	0
jg3214	EcorOBP37	1571.45	1681.36	1682.64	865.19	895.76	888.65	415.23	391.81	384.86	0	2.18	2.21	0.41	1.65	0.47	2.76	1.31	3.08	340.07	343.87	319.93	35.63	36.68	37.81
jg3215	EcorOBP38	11.83	8.32	11.76	7.99	10.68	8.6	7.78	8.83	10.07	0.39	0.35	1.27	0.4	0.4	0	1.51	0.63	0.37	12.26	8.08	15.09	6.42	6.02	8.19
jg3217	EcorOBP39	1471.47	1400.68	1458.52	1191.86	1165.48	1082.42	186.31	215.06	216.11	38.01	58.37	43.13	39.17	35.71	59.6	123.46	70.93	70.36	441.99	408.08	476.21	393.66	338.86	403.45
jg5064	EcorOBP40	973.11	1003.25	914.57	1046.42	1105.4	1124.93	0.26	0	0.26	0.9	0.69	0.19	0.34	0.78	0.17	0.87	0.62	3.01	0	0	0.25	0	0.44	0.3
jg7942	EcorOBP41	0	0	0	0	0	0	0	0	0	0	0	0	0	0	0	0	0	0.23	0	0	0	0	0	0
jg9082	EcorOBP42	0	0.44	0.15	0	0.27	0.15	0.32	0.17	0	0	0	0.21	0	0	0.21	0	0	0	0.65	0.31	0.43	0.72	0.24	0.99
jg11902	EcorOBP43	1.95	4.83	2.37	2	5.13	2.38	666.93	812.11	652.26	0	0	0	0.55	0	0	0	0	1.01	5.95	3.36	0.76	0	0.68	0
jg12622	EcorOBP44	151.59	128.45	120.7	74.76	148.23	94.72	1500.57	1663.35	1563.35	0.39	4.24	2.58	0.8	1.2	2.27	9.95	9.88	14.95	1017.04	1022.21	953.39	807.98	647.31	664.99
jg15901	EcorOBP45	5.05	5.21	3.59	6.16	4.38	5.66	0.21	0.23	0.21	0	0.44	0	0	0	0	0.23	0.6	0	0.17	0.2	0.74	0.31	0	0
jg16755	EcorOBP46	132.63	118.02	128.52	111.46	104.28	115.73	0.73	2.2	0.92	0	0	0	0.22	0.22	0	0	0.18	0	0	0	0	0.28	0	0
jg19602	EcorOBP47	9.65	10.69	9	1.07	11.86	5.36	861.29	1020.28	822.33	0.7	0	0.38	0	0.71	0	0.67	0.28	1.32	99.72	116.87	89.11	16.82	12.6	7.95
jg19735	EcorOBP48	0.15	0.26	0.13	0.26	0.18	0.46	0.63	0.61	0.56	30.03	28.93	28.54	0.88	0.82	2.53	45.89	48	56.35	0.12	0.34	0.25	0.72	0.53	1.57
jg19739	EcorOBP49	52.15	60.8	23.24	29.68	32.34	31.73	208.55	90.2	280.49	948.55	957.06	690	46.43	48.03	95.67	456.22	326.06	311.23	31.17	33.84	20.34	35.19	30.64	14.49
jg19740	EcorOBP50	6.84	1.26	1.24	1.25	4.63	3.13	23.33	28.8	8.6	374.34	376.11	493.73	57.71	59.65	190.25	4393.64	4307.85	6265.18	2.48	9.54	3.61	14.68	24.47	96.34
jg19744	EcorOBP51	0	0	0.31	0	0	0	0	0	0	0	0	0	0.42	0	0.48	639.35	921.45	561.35	0	0	0	0	1.06	0.72
jg20011	EcorOBP52	1.38	2.3	1.37	2.06	2.98	3.23	14	6.54	8.25	46.88	50.53	42.29	5.41	3.63	11.2	179.09	104.34	122.59	1.22	1.2	1.99	1.13	1.54	5.75
jg22820	EcorOBP53	5.23	4.92	5.44	0.29	6.13	2.02	0	0	0	0	0.34	0	0	0	0	0	0.31	0	46.21	54.41	33.27	9.12	2.93	4.65
jg22821	EcorOBP54	0	0	0	0	0	0	0	0	0	0	0	0	0	0	0	0	0	0	0	0	0	0	0	0
